# Supplementary material for: Novel Therapeutic Targets on the Horizon: An Analysis of Clinical Trials on Therapies for Bone Metastasis in Prostate Cancer
Source: Cancers (Basel). 2024 Jan 31;16(3):627. doi: 10.3390/cancers16030627 (PMC10854912; doi:10.3390/cancers16030627)
Supplement: Supplementary file 1 [file cancers-16-00627-s001.zip]

Archive with 1 entries (1 files):
- cancers-2714324-supplementary.pdf
